# Supplementary material for: Development of an Antigen Capture Lateral Flow Immunoassay for the Detection of Burkholderia pseudomallei
Source: Diagnostics (Basel). 2024 May 16;14(10):1033. doi: 10.3390/diagnostics14101033 (PMC11120185; doi:10.3390/diagnostics14101033)
Supplement: Supplementary file 1 [file diagnostics-14-01033-s001.zip]

Archive with 1 entries (1 files):
- diagnostics-2955626-supplementary.pdf
